# Supplementary material for: Optimizing the diagnostic capacity for COVID-19 PCR testing for low resource and high demand settings: The development of information-dependent pooling protocol
Source: J Glob Health. 2020 Dec 30;10(2):020515. doi: 10.7189/jogh.10.020515 (PMC7774501; doi:10.7189/jogh.10.020515)
Supplement: Online Supplementary Document [file jogh-10-020515-s001.zip]

Archive with 2 entries (2 files):
- Vukicevic_Polasek_results.xlsx
- Vukicevic_Polasek_supp_m.docx
