# Supplementary material for: Optimizing the diagnostic capacity for COVID-19 PCR testing for low resource and high demand settings: The development of information-dependent pooling protocol
Source: J Glob Health. 2020 Dec 30;10(2):020515. doi: 10.7189/jogh.10.020515 (PMC7774501; doi:10.7189/jogh.10.020515)
Supplement: Online Supplementary Document [file jogh-10-020515-s001.zip › Vukicevic_Polasek_results.xlsx]

## Sheet: P.32
p	HA.P32.T2	HA.P32.T3	HA.P32.T4	HA.P32.T5	HA.P32.T6	GHA.P32.T2	GHA.P32.T3	GHA.P32.T4	GHA.P32.T5	GHA.P32.T6	SPL.P32.T2	SPL.P32.T3	SPL.P32.T4	SPL.P32.T5	SPL.P32.T6	IDP.P32.T2	IDP.P32.T3	IDP.P32.T4	IDP.P32.T5	IDP.P32.T6	HC.P64.T5	IDP.P64.T5	rPTU (indept vs halving)	rPTU (indept vs gen. halving)	rPTU (indept vs splitting)	rPTU (indept vs hypercube)
0.001	0.5015	0.253	0.1295	0.0685	0.0387	0.0627	0.0485	0.0421	0.0395	0.0387	0.0627	0.0428	0.0402	0.0394	0.0387	0.0627	0.0397	0.0375	0.0369	0.0368	0.027	0.0226	0.538686	0.934177	0.936548	0.837037
0.002	0.503	0.256	0.134	0.0744	0.0461	0.0884	0.0656	0.0528	0.0476	0.0461	0.0884	0.054	0.049	0.0475	0.0461	0.0884	0.0486	0.0438	0.0427	0.0423	0.039	0.0297	0.573925	0.897059	0.898947	0.761538
0.003	0.5045	0.259	0.1384	0.0804	0.0534	0.108	0.0809	0.0634	0.0557	0.0534	0.108	0.0644	0.0577	0.0555	0.0534	0.108	0.0577	0.0503	0.0485	0.0479	0.05	0.037	0.603234	0.870736	0.873874	0.74
0.004	0.506	0.262	0.1429	0.0863	0.0607	0.1244	0.094	0.0739	0.0637	0.0607	0.1244	0.0744	0.0662	0.0633	0.0607	0.1244	0.0669	0.0569	0.0543	0.0535	0.061	0.0444	0.6292	0.852433	0.85782	0.727869
0.005	0.5075	0.2649	0.1473	0.0921	0.0679	0.1388	0.1056	0.0839	0.0716	0.0679	0.1388	0.0843	0.0746	0.071	0.0679	0.1388	0.0761	0.0635	0.0602	0.0592	0.072	0.0518	0.653637	0.840782	0.847887	0.719444
0.006	0.509	0.2679	0.1518	0.0979	0.075	0.1517	0.1163	0.0933	0.0794	0.075	0.1517	0.094	0.0829	0.0786	0.075	0.1517	0.0853	0.0702	0.0661	0.0648	0.082	0.0593	0.675179	0.832494	0.840967	0.723171
0.007	0.5105	0.2709	0.1562	0.1037	0.0821	0.1636	0.1261	0.1018	0.0872	0.0821	0.1636	0.1035	0.091	0.0862	0.0821	0.1636	0.0943	0.077	0.0721	0.0705	0.093	0.0668	0.695275	0.826835	0.836427	0.71828
0.008	0.512	0.2739	0.1606	0.1095	0.0891	0.1746	0.1352	0.1101	0.0949	0.0891	0.1746	0.1129	0.0984	0.0936	0.0891	0.1746	0.1031	0.0838	0.0781	0.0762	0.103	0.0741	0.713242	0.822972	0.834402	0.719417
0.009	0.5135	0.2768	0.165	0.1153	0.0961	0.1848	0.144	0.1181	0.1026	0.0961	0.1848	0.1214	0.1057	0.1009	0.0961	0.1848	0.1113	0.0906	0.0841	0.0819	0.112	0.0812	0.729402	0.819688	0.833499	0.725
0.01	0.515	0.2798	0.1694	0.121	0.103	0.1947	0.1522	0.1254	0.1102	0.103	0.1947	0.1299	0.1129	0.1081	0.103	0.1947	0.1194	0.0975	0.0902	0.0877	0.122	0.0882	0.745455	0.818512	0.834413	0.722951
0.011	0.5164	0.2827	0.1737	0.1267	0.1098	0.2037	0.16	0.1327	0.1175	0.1098	0.2037	0.1383	0.1201	0.1152	0.1098	0.2037	0.127	0.1042	0.0962	0.0935	0.13	0.0949	0.759274	0.818723	0.835069	0.73
0.012	0.5179	0.2857	0.1781	0.1323	0.1166	0.2126	0.1678	0.1399	0.1241	0.1166	0.2126	0.1459	0.1272	0.1222	0.1166	0.2126	0.1343	0.111	0.1023	0.0993	0.138	0.1015	0.773243	0.824335	0.837152	0.735507
0.013	0.5194	0.2886	0.1824	0.1379	0.1233	0.2209	0.1752	0.1471	0.1306	0.1233	0.2209	0.1534	0.1342	0.1292	0.1233	0.2209	0.1416	0.1177	0.1084	0.1051	0.146	0.1079	0.786077	0.830015	0.839009	0.739041
0.014	0.5209	0.2916	0.1867	0.1435	0.1299	0.2289	0.182	0.1535	0.1371	0.1299	0.2289	0.1607	0.1412	0.1358	0.1299	0.2289	0.1487	0.1242	0.1144	0.1109	0.153	0.1142	0.797213	0.834427	0.842415	0.746405
0.015	0.5224	0.2945	0.1911	0.1491	0.1366	0.2368	0.1888	0.1597	0.1436	0.1366	0.2368	0.168	0.148	0.142	0.1366	0.2368	0.1555	0.1306	0.1205	0.1167	0.161	0.1204	0.808182	0.839136	0.848592	0.747826
0.016	0.5239	0.2974	0.1954	0.1547	0.1431	0.2443	0.1955	0.1659	0.15	0.1431	0.2443	0.1748	0.1549	0.1483	0.1431	0.2443	0.162	0.1367	0.1265	0.1225	0.169	0.1265	0.817712	0.843333	0.853001	0.748521
0.017	0.5254	0.3004	0.1997	0.1602	0.1496	0.2513	0.2021	0.1721	0.1564	0.1496	0.2513	0.1814	0.1616	0.1544	0.1496	0.2513	0.1684	0.1428	0.1325	0.1282	0.176	0.1325	0.827091	0.847187	0.858161	0.752841
0.018	0.5268	0.3033	0.2039	0.1657	0.1561	0.2583	0.2088	0.1782	0.1628	0.1561	0.2583	0.1878	0.1683	0.1606	0.1561	0.2583	0.1748	0.1488	0.1384	0.134	0.183	0.1384	0.835244	0.850123	0.861768	0.756284
0.019	0.5283	0.3062	0.2082	0.1711	0.1625	0.2652	0.2145	0.1843	0.1691	0.1625	0.2652	0.1943	0.1749	0.1666	0.1625	0.2652	0.1811	0.1547	0.1442	0.1398	0.191	0.1442	0.842782	0.85275	0.865546	0.754974
0.02	0.5298	0.3091	0.2125	0.1766	0.1688	0.2721	0.2203	0.1904	0.1753	0.1688	0.2721	0.2007	0.1815	0.1727	0.1688	0.2721	0.1874	0.1606	0.15	0.1455	0.198	0.15	0.849377	0.855676	0.868558	0.757576
0.021	0.5313	0.312	0.2167	0.182	0.1751	0.2783	0.226	0.1964	0.1816	0.1751	0.2783	0.207	0.188	0.1786	0.1751	0.2783	0.1933	0.1663	0.1556	0.1511	0.205	0.1556	0.854945	0.856828	0.871221	0.759024
0.022	0.5328	0.3149	0.2209	0.1873	0.1814	0.2843	0.2317	0.2024	0.1873	0.1814	0.2843	0.2133	0.1938	0.1846	0.1814	0.2843	0.199	0.172	0.1611	0.1565	0.212	0.1611	0.860117	0.860117	0.872698	0.759906
0.023	0.5342	0.3178	0.2252	0.1927	0.1876	0.2903	0.2374	0.2076	0.1927	0.1876	0.2903	0.2195	0.1996	0.1904	0.1876	0.2903	0.2046	0.1774	0.1665	0.162	0.219	0.1665	0.864037	0.864037	0.874475	0.760274
0.024	0.5357	0.3207	0.2294	0.198	0.1937	0.2963	0.243	0.2127	0.198	0.1937	0.2963	0.2256	0.2053	0.1963	0.1937	0.2963	0.2101	0.1828	0.1719	0.1674	0.226	0.1719	0.868182	0.868182	0.8757	0.760619
0.025	0.5372	0.3236	0.2336	0.2033	0.1999	0.3022	0.2486	0.2178	0.2033	0.1999	0.3022	0.231	0.211	0.2021	0.1999	0.3022	0.2156	0.1882	0.1771	0.1727	0.233	0.1771	0.871126	0.871126	0.876299	0.760086
0.026	0.5387	0.3265	0.2378	0.2086	0.2059	0.3081	0.2542	0.2229	0.2086	0.2059	0.3081	0.2364	0.2166	0.2078	0.2059	0.3081	0.2211	0.1935	0.1823	0.1779	0.24	0.1823	0.873921	0.873921	0.877286	0.759583
0.027	0.5401	0.3294	0.2419	0.2139	0.2119	0.3139	0.2598	0.228	0.2139	0.2119	0.3139	0.2418	0.2222	0.2135	0.2119	0.3139	0.2266	0.1987	0.1875	0.1831	0.247	0.1875	0.876578	0.876578	0.87822	0.759109
0.028	0.5416	0.3323	0.2461	0.2191	0.2179	0.3193	0.2648	0.233	0.2191	0.2179	0.3193	0.2472	0.2278	0.2191	0.2179	0.3193	0.232	0.2039	0.1926	0.1882	0.253	0.1926	0.879051	0.879051	0.879051	0.761265
0.029	0.5431	0.3351	0.2502	0.2243	0.2239	0.3244	0.2695	0.2381	0.2243	0.2239	0.3244	0.2525	0.2333	0.2243	0.2239	0.3244	0.2371	0.2089	0.1977	0.1933	0.26	0.1977	0.881409	0.881409	0.881409	0.760385
0.03	0.5446	0.338	0.2544	0.2295	0.2295	0.3294	0.2742	0.2431	0.2295	0.2295	0.3294	0.2578	0.2388	0.2295	0.2295	0.3294	0.2423	0.214	0.2028	0.1983	0.267	0.2028	0.88366	0.88366	0.88366	0.759551
0.031	0.546	0.3409	0.2585	0.2347	0.2347	0.3344	0.2789	0.2481	0.2347	0.2347	0.3344	0.263	0.2442	0.2347	0.2347	0.3344	0.2475	0.219	0.2078	0.2033	0.273	0.2078	0.885386	0.885386	0.885386	0.761172
0.032	0.5475	0.3437	0.2626	0.2398	0.2398	0.3394	0.2836	0.253	0.2398	0.2398	0.3394	0.2682	0.2497	0.2398	0.2398	0.3394	0.2524	0.224	0.2127	0.2083	0.28	0.2127	0.886989	0.886989	0.886989	0.759643
0.033	0.549	0.3466	0.2667	0.2449	0.2449	0.3444	0.2883	0.258	0.2449	0.2449	0.3444	0.2734	0.2548	0.2449	0.2449	0.3444	0.2573	0.2289	0.2176	0.2133	0.286	0.2176	0.888526	0.888526	0.888526	0.760839
0.034	0.5504	0.3494	0.2708	0.25	0.25	0.3493	0.2929	0.2629	0.25	0.25	0.3493	0.2786	0.2595	0.25	0.25	0.3493	0.2621	0.2337	0.2225	0.2181	0.292	0.2225	0.89	0.89	0.89	0.761986
0.035	0.5519	0.3523	0.2749	0.255	0.255	0.3542	0.2976	0.2678	0.255	0.255	0.3542	0.2837	0.2643	0.255	0.255	0.3542	0.2668	0.2385	0.2273	0.223	0.298	0.2273	0.891373	0.891373	0.891373	0.762752
0.036	0.5534	0.3551	0.279	0.2601	0.2601	0.3591	0.3022	0.2727	0.2601	0.2601	0.3591	0.2885	0.269	0.2601	0.2601	0.3591	0.2715	0.2432	0.2321	0.2278	0.305	0.2321	0.892349	0.892349	0.892349	0.760984
0.037	0.5548	0.358	0.283	0.2651	0.2651	0.364	0.3068	0.2776	0.2651	0.2651	0.364	0.2931	0.2737	0.2651	0.2651	0.364	0.2762	0.248	0.2369	0.2326	0.311	0.2369	0.893625	0.893625	0.893625	0.761736
0.038	0.5563	0.3608	0.2871	0.2701	0.2701	0.3689	0.3114	0.2825	0.2701	0.2701	0.3689	0.2976	0.2783	0.2701	0.2701	0.3689	0.2808	0.2526	0.2415	0.2373	0.317	0.2415	0.894113	0.894113	0.894113	0.76183
0.039	0.5577	0.3636	0.2911	0.2751	0.2751	0.3737	0.3159	0.2873	0.2751	0.2751	0.3737	0.3021	0.2829	0.2751	0.2751	0.3737	0.2855	0.2572	0.2461	0.2419	0.323	0.2461	0.894584	0.894584	0.894584	0.76192
0.04	0.5592	0.3665	0.2951	0.28	0.28	0.3778	0.3205	0.2921	0.28	0.28	0.3778	0.3066	0.2876	0.28	0.28	0.3778	0.2901	0.2618	0.2507	0.2465	0.329	0.2507	0.895357	0.895357	0.895357	0.762006
0.041	0.5607	0.3693	0.2991	0.2849	0.2849	0.3819	0.325	0.2969	0.2849	0.2849	0.3819	0.311	0.2922	0.2849	0.2849	0.3819	0.2947	0.2664	0.2553	0.2511	0.334	0.2553	0.896104	0.896104	0.896104	0.764371
0.042	0.5621	0.3721	0.3031	0.2898	0.2898	0.386	0.3295	0.3017	0.2898	0.2898	0.386	0.3155	0.2967	0.2898	0.2898	0.386	0.2992	0.2709	0.2598	0.2556	0.339	0.2598	0.89648	0.89648	0.89648	0.766372
0.043	0.5636	0.3749	0.3071	0.2947	0.2947	0.3901	0.334	0.3064	0.2947	0.2947	0.3901	0.3199	0.3013	0.2947	0.2947	0.3901	0.3038	0.2754	0.2642	0.2601	0.344	0.2642	0.896505	0.896505	0.896505	0.768023
0.044	0.565	0.3777	0.3111	0.2996	0.2996	0.3941	0.3385	0.3111	0.2996	0.2996	0.3941	0.3243	0.3058	0.2996	0.2996	0.3941	0.3082	0.2797	0.2686	0.2645	0.348	0.2686	0.896529	0.896529	0.896529	0.771839
0.045	0.5665	0.3805	0.3151	0.3044	0.3044	0.3982	0.343	0.3151	0.3044	0.3044	0.3982	0.3287	0.3103	0.3044	0.3044	0.3982	0.3126	0.284	0.2729	0.2689	0.353	0.2729	0.896518	0.896518	0.896518	0.773088
0.046	0.5679	0.3833	0.319	0.3092	0.3092	0.4022	0.3474	0.319	0.3092	0.3092	0.4022	0.333	0.3148	0.3092	0.3092	0.4022	0.3169	0.2883	0.2773	0.2733	0.358	0.2773	0.896831	0.896831	0.896831	0.774581
0.047	0.5694	0.3861	0.323	0.314	0.314	0.4062	0.3511	0.323	0.314	0.314	0.4062	0.3374	0.3192	0.314	0.314	0.4062	0.3212	0.2925	0.2816	0.2777	0.363	0.2816	0.896815	0.896815	0.896815	0.775758
0.048	0.5708	0.3889	0.3269	0.3188	0.3188	0.4102	0.3548	0.3269	0.3188	0.3188	0.4102	0.3417	0.3237	0.3188	0.3188	0.4102	0.3255	0.2968	0.2859	0.282	0.368	0.2859	0.896801	0.896801	0.896801	0.776902
0.049	0.5723	0.3917	0.3308	0.3236	0.3236	0.4141	0.3585	0.3308	0.3236	0.3236	0.4141	0.346	0.3281	0.3236	0.3236	0.4141	0.3298	0.3011	0.2903	0.2862	0.372	0.2903	0.897095	0.897095	0.897095	0.780376
0.05	0.5738	0.3945	0.3348	0.3283	0.3283	0.4181	0.3622	0.3348	0.3283	0.3283	0.4181	0.3503	0.3325	0.3283	0.3283	0.4181	0.3341	0.3053	0.2945	0.2905	0.377	0.2945	0.897045	0.897045	0.897045	0.781167

## Sheet: P.64
p	HC.P64.T2	HC.P64.T3	HC.P64.T4	HC.P64.T5	HC.P64.T6	IDP.P64.T2	IDP.P64.T3	IDP.P64.T4	IDP.P64.T5	IDP.P64.T6
0.001	0.063	0.031	0.027	0.027	0.027	0.0627	0.028	0.0236	0.0226	0.0223
0.002	0.088	0.047	0.039	0.039	0.039	0.0884	0.041	0.032	0.0297	0.029
0.003	0.108	0.061	0.05	0.05	0.05	0.108	0.0538	0.0407	0.037	0.0358
0.004	0.125	0.074	0.061	0.061	0.061	0.1244	0.0651	0.0494	0.0444	0.0426
0.005	0.139	0.085	0.072	0.072	0.072	0.1388	0.0755	0.0582	0.0518	0.0496
0.006	0.152	0.096	0.082	0.082	0.082	0.1517	0.0853	0.0666	0.0593	0.0565
0.007	0.164	0.106	0.093	0.093	0.093	0.1636	0.0943	0.0747	0.0668	0.0635
0.008	0.175	0.116	0.103	0.103	0.103	0.1746	0.1031	0.0824	0.0741	0.0705
0.009	0.186	0.125	0.112	0.112	0.112	0.1848	0.1113	0.0899	0.0812	0.0775
0.01	0.196	0.133	0.122	0.122	0.122	0.1947	0.1194	0.0971	0.0882	0.0843
0.011	0.205	0.142	0.13	0.13	0.13	0.2037	0.127	0.1041	0.0949	0.0909
0.012	0.214	0.151	0.138	0.138	0.138	0.2126	0.1343	0.111	0.1015	0.0974
0.013	0.222	0.159	0.146	0.146	0.146	0.2209	0.1416	0.1177	0.1079	0.1037
0.014	0.23	0.167	0.153	0.153	0.153	0.2289	0.1487	0.1242	0.1142	0.1099
0.015	0.238	0.175	0.161	0.161	0.161	0.2368	0.1555	0.1306	0.1204	0.1161
0.016	0.246	0.182	0.169	0.169	0.169	0.2443	0.162	0.1367	0.1265	0.1221
0.017	0.253	0.189	0.176	0.176	0.176	0.2513	0.1684	0.1428	0.1325	0.1281
0.018	0.26	0.196	0.183	0.183	0.183	0.2583	0.1748	0.1488	0.1384	0.134
0.019	0.267	0.202	0.191	0.191	0.191	0.2652	0.1811	0.1547	0.1442	0.1398
0.02	0.274	0.209	0.198	0.198	0.198	0.2721	0.1874	0.1606	0.15	0.1455
0.021	0.281	0.216	0.205	0.205	0.205	0.2783	0.1933	0.1663	0.1556	0.1511
0.022	0.287	0.223	0.212	0.212	0.212	0.2843	0.199	0.172	0.1611	0.1565
0.023	0.293	0.229	0.219	0.219	0.219	0.2903	0.2046	0.1774	0.1665	0.162
0.024	0.299	0.236	0.226	0.226	0.226	0.2963	0.2101	0.1828	0.1719	0.1674
0.025	0.305	0.242	0.233	0.233	0.233	0.3022	0.2156	0.1882	0.1771	0.1727
0.026	0.311	0.248	0.24	0.24	0.24	0.3081	0.2211	0.1935	0.1823	0.1779
0.027	0.317	0.255	0.247	0.247	0.247	0.3139	0.2266	0.1987	0.1875	0.1831
0.028	0.323	0.261	0.253	0.253	0.253	0.3193	0.232	0.2039	0.1926	0.1882
0.029	0.329	0.267	0.26	0.26	0.26	0.3244	0.2371	0.2089	0.1977	0.1933
0.03	0.334	0.274	0.267	0.267	0.267	0.3294	0.2423	0.214	0.2028	0.1983
0.031	0.339	0.28	0.273	0.273	0.273	0.3344	0.2475	0.219	0.2078	0.2033
0.032	0.344	0.286	0.28	0.28	0.28	0.3394	0.2524	0.224	0.2127	0.2083
0.033	0.349	0.292	0.286	0.286	0.286	0.3444	0.2573	0.2289	0.2176	0.2133
0.034	0.354	0.298	0.292	0.292	0.292	0.3493	0.2621	0.2337	0.2225	0.2181
0.035	0.359	0.304	0.298	0.298	0.298	0.3542	0.2668	0.2385	0.2273	0.223
0.036	0.364	0.309	0.305	0.305	0.305	0.3591	0.2715	0.2432	0.2321	0.2278
0.037	0.369	0.314	0.311	0.311	0.311	0.364	0.2762	0.248	0.2369	0.2326
0.038	0.374	0.319	0.317	0.317	0.317	0.3689	0.2808	0.2526	0.2415	0.2373
0.039	0.379	0.324	0.323	0.323	0.323	0.3737	0.2855	0.2572	0.2461	0.2419
0.04	0.384	0.329	0.329	0.329	0.329	0.3778	0.2901	0.2618	0.2507	0.2465
0.041	0.389	0.334	0.334	0.334	0.334	0.3819	0.2947	0.2664	0.2553	0.2511
0.042	0.393	0.339	0.339	0.339	0.339	0.386	0.2992	0.2709	0.2598	0.2556
0.043	0.397	0.344	0.344	0.344	0.344	0.3901	0.3038	0.2754	0.2642	0.2601
0.044	0.401	0.348	0.348	0.348	0.348	0.3941	0.3082	0.2797	0.2686	0.2645
0.045	0.406	0.353	0.353	0.353	0.353	0.3982	0.3126	0.284	0.2729	0.2689
0.046	0.41	0.358	0.358	0.358	0.358	0.4022	0.3169	0.2883	0.2773	0.2733
0.047	0.414	0.363	0.363	0.363	0.363	0.4062	0.3212	0.2925	0.2816	0.2777
0.048	0.418	0.368	0.368	0.368	0.368	0.4102	0.3255	0.2968	0.2859	0.282
0.049	0.422	0.372	0.372	0.372	0.372	0.4141	0.3298	0.3011	0.2903	0.2862
0.05	0.426	0.377	0.377	0.377	0.377	0.4181	0.3341	0.3053	0.2945	0.2905

## Sheet: Data dictionary
	Protocols were abbreviated as halving (HA), generalized halving (GHA), splitting (SPL), hypercube (HC) and indept (IDP)
	Second part of variables names related to the initial sample size (P), while the third denotes the numb er of available aliquots (T)
	Two possible T values scenarios were used, reflecting the optimized parameters where the comparative protocols have the best yields
	p denotes the population prevalence of the virus
